# Supplementary material for: Association between Unhealthful Plant-Based Diets and Possible Risk of Dyslipidemia
Source: Nutrients. 2021 Nov 30;13(12):4334. doi: 10.3390/nu13124334 (PMC8706499; doi:10.3390/nu13124334)
Supplement: Supplementary file 1 [file nutrients-13-04334-s001.zip]

Archive with 1 entries (1 files):
- nutrients-1479647-supplementary.pdf
